# Supplementary material for: RNA sequencing reveals an additional Crz1-binding motif in promoters of its target genes in the human fungal pathogen Candida albicans
Source: Cell Commun Signal. 2020 Jan 3;18:1. doi: 10.1186/s12964-019-0473-9 (PMC6942403; doi:10.1186/s12964-019-0473-9)
Supplement: Supplementary file 3 — Additional file 3. Promoter analysis of 219 genes whose expression is positively regulated by CaCrz1# [file 12964_2019_473_MOESM3_ESM.xlsx]

## Sheet: Sheet1
Additional file 2. Promoter analysis of 219 genes whose expression is positively regulated by CaCrz1#
	Gene name	Motif H [5’-GGAGGC(G/A)C(T/A)G-3’] search results					Motif M [5’-G(C/T)GGT-3’] search results
		Start position	Stop position	Strand	p value	Matched sequence	Start position	Stop position	Strand	p value	Matched sequence
	CR_06550C_A	151	147	-	0.000709	GAGGC	276	272	-	0.000709	GCGGT
1		392	388	+	0.000709	GTGGC
		477	473	-	0.000709	GTGGC
	CR_02280W_A	345	341	+	0.000709	GAGGC	300	304	-	0.000864	GTGGT
2		365	361	-	0.000709	GTGGC
		462	458	+	0.000709	GTGGC
3	C2_00680C_A
4	C5_04110W_A
	C1_11270W_A	324	320	-	0.000709	GTGGC	103	99	-	0.000709	GCGGT
5							167	163	+	0.000709	GCGGT
							179	175	-	0.000864	GTGGT
	C2_06470W_A	281	277	-	0.000709	GAGGC	347	351	-	0.000864	GTGGT
6		398	394	+	0.000582	GGGGC
		410	406	+	0.000709	GAGGC
	C2_00750W_A	246	242	+	0.000582	GCGGC	74	70	-	0.000864	GTGGT
7		276	272	-	0.000709	GAGGC
		446	442	+	0.000709	GAGGC
	CR_09680C_A	191	187	+	0.000582	GCGGC	247	243	+	0.000864	GTGGT
							250	246	+	0.000864	GTGGT
							253	249	+	0.000864	GTGGT
							256	252	+	0.000864	GTGGT
8							259	255	+	0.000864	GTGGT
							308	304	+	0.000864	GTGGT
							311	307	+	0.000864	GTGGT
							314	310	+	0.000864	GTGGT
							317	313	+	0.000864	GTGGT
9	C2_02910W_A	458	454	+	0.000709	GAGGC
10	C1_11260C_A	151	147	-	0.000582	GGGGC	96	92	-	0.000864	GTGGT
11	CR_00740C_A	381	377	+	0.000709	GAGGC	305	301	+	0.000864	GTGGT
							482	478	-	0.000709	GCGGT
12	C4_02720C_A	480	476	-	0.000709	GTGGC
	C1_04440W_A	24	20	+	0.000709	GTGGC	373	369	-	0.000864	GTGGT
13		249	245	+	0.000709	GAGGC	465	461	-	0.000709	GCGGT
	C4_04200C_A	257	253	+	0.000709	GTGGC	143	139	+	0.000864	GTGGT
14		453	449	+	0.000582	GGGGC
15	C3_02570W_A	398	394	+	0.000582	GCGGC	297	293	-	0.000864	GTGGT
16	CR_08990C_A	384	380	-	0.000709	GAGGC
17	C3_02710W_A						399	395	+	0.000864	GTGGT
18	C5_02460C_A	302	298	-	0.000709	GAGGC	24	20	-	0.000864	GTGGT
19	C4_04190C_A	244	240	-	0.000709	GAGGC
		414	410	-	0.000709	GTGGC
	C4_05250W_A						102	98	-	0.000864	GTGGT
20							105	101	-	0.000864	GTGGT
							220	216	-	0.000864	GTGGT
21	C3_03870C_A	220	216	-	0.000709	GTGGC	435	431	-	0.000864	GTGGT
		381	377	-	0.000709	GAGGC	438	434	-	0.000864	GTGGT
22	C4_06470W_A						189	185	-	0.000864	GTGGT
23	CR_04440C_A	391	387	+	0.000582	GGGGC	150	146	-	0.000864	GTGGT
							376	372	+	0.000864	GTGGT
24	C3_07470W_A						192	188	-	0.000864	GTGGT
	C2_00100C_A	171	167	+	0.000709	GTGGC	174	170	+	0.000864	GTGGT
25		303	299	+	0.000582	GGGGC	224	220	-	0.000864	GTGGT
							400	396	+	0.000864	GTGGT
							300	296	+	0.000709	GCGGT
26	C1_09080C_A	20	16	-	0.000709	GAGGC	90	86	-	0.000864	GTGGT
	C4_00860C_A	235	231	+	0.000709	GAGGC
27		259	255	-	0.000709	GAGGC
		306	302	+	0.000709	GAGGC
28	C3_01250W_A						424	420	+	0.000864	GTGGT
29	C5_02630C_A	279	275	+	0.000709	GTGGC
30	C7_01390W_A	112	108	-	0.000709	GTGGC
31	C1_01440C_A
32	C5_03430W_A	392	388	-	0.000709	GTGGC
33	C1_04470C_A						171	167	+	0.000864	GTGGT
34	C2_10160W_A	402	398	-	0.000582	GCGGC
		452	448	+	0.000582	GGGGC
35	C3_01730C_A	338	334	-	0.000709	GAGGC
36	C1_10580C_A	34	30	-	0.000709	GTGGC	476	472	+	0.000864	GTGGT
37	C1_12060C_A	241	237	+	0.000709	GAGGC
		411	407	-	0.000582	GGGGC
38	C3_05780C_A						372	368	-	0.000864	GTGGT
39	C2_03570C_A	434	430	+	0.000709	GTGGC
40	C2_04750W_A	410	406	+	0.000582	GGGGC	366	362	-	0.000864	GTGGT
		465	461	+	0.000582	GGGGC
41	C1_08330C_A
	CR_03450W_A	189	185	-	0.000582	GGGGC	58	54	-	0.000864	GTGGT
42		351	347	+	0.000709	GTGGC
		401	397	+	0.000709	GAGGC
	C2_03040W_A	163	159	-	0.000582	GGGGC
43		173	169	-	0.000709	GAGGC
	C7_03310W_A	12	8	-	0.000582	GGGGC
44		49	45	-	0.000709	GAGGC
		469	465	+	0.000582	ggggc
45	CR_09020C_A	237	233	-	0.000582	GGGGC	32	28	+	0.000864	GTGGT
46	C1_00220W_A						458	454	-	0.000864	GTGGT
47	C2_10720C_A						253	249	-	0.000709	GCGGT
48	C1_13810W_A	419	415	+	0.000709	GAGGC
	C7_01700W_A	201	197	-	0.000709	GAGGC	228	232	-	0.000864	GTGGT
		238	234	+	0.000582	GCGGC	204	208	-	0.000709	GCGGT
49							201	205	-	0.000864	GTGGT
							198	202	-	0.000864	GTGGT
							195	199	-	0.000864	GTGGT
	C3_03450C_A	216	212	-	0.000709	GAGGC	335	331	+	0.000864	GTGGT
50		279	275	-	0.000709	GTGGC	338	334	+	0.000864	GTGGT
							341	337	+	0.000709	GCGGT
	C1_04900W_A	235	231	+	0.000709	GTGGC
51		359	355	-	0.000582	GCGGC
	C3_04190W_A	99	95	-	0.000709	GTGGC	5	1	-	0.000864	GTGGT
52		148	144	-	0.000709	GTGGC	24	20	-	0.000709	GCGGT
		399	395	-	0.000582	GGGGC
	C1_04000C_A	281	277	-	0.000582	GGGGC	166	162	-	0.000864	GTGGT
		290	286	-	0.000582	GCGGC
		293	289	-	0.000582	GCGGC
53		358	354	+	0.000709	GTGGC
		382	378	+	0.000582	GGGGC
		404	400	+	0.000709	GAGGC
54	C4_05810W_A	206	202	-	0.000709	GAGGC
		216	212	-	0.000582	GGGGC
55	C5_04480C_A	102	98	+	0.000709	GTGGC
	C2_02010C_A	104	100	+	0.000709	GTGGC	81	77	-	0.000864	GTGGT
		117	113	-	0.000709	GTGGC	272	268	+	0.000864	GTGGT
							275	271	+	0.000864	GTGGT
56							278	274	+	0.000864	GTGGT
							281	277	+	0.000864	GTGGT
							98	94	-	0.000709	GCGGT
57	C2_10150W_A
58	CR_10480W_A
59	C2_00920W_A						330	326	-	0.000864	GTGGT
							386	382	+	0.000864	GTGGT
60	CR_03790C_A
	C3_03850C_A						417	413	-	0.000864	GTGGT
61							460	456	-	0.000864	GTGGT
62	C4_00070C_A	461	457	+	0.000709	GTGGC	23	19	-	0.000864	GTGGT
63	C5_02290W_A	257	253	-	0.000582	GCGGC	351	347	+	0.000864	GTGGT
	C2_09050C_A						22	18	-	0.000864	GTGGT
64							226	222	-	0.000864	GTGGT
65	C1_09400C_A	55	51	-	0.000709	GAGGC	221	217	-	0.000864	GTGGT
66	C4_00600C_A
	C6_04420W_A	19	15	+	0.000582	GGGGC	35	31	-	0.000709	GCGGT
67		58	54	+	0.000582	GGGGC	362	358	-	0.000864	GTGGT
		309	305	-	0.000709	GTGGC
68	C7_02910W_A
69	CR_03890W_A	33	29	-	0.000709	GAGGC	175	171	-	0.000864	GTGGT
70	C1_13220C_A	293	289	-	0.000709	GAGGC
	C7_02500C_A	228	224	-	0.000709	GTGGC
		240	236	+	0.000709	GAGGC
		261	257	-	0.000582	GGGGC
		271	267	-	0.000709	GAGGC
71		276	272	-	0.000582	GGGGC
		291	287	-	0.000582	GCGGC
		362	358	+	0.000709	GAGGC
		491	487	-	0.000709	GAGGC
	C1_07770W_A	129	125	-	0.000709	GTGGC	41	37	-	0.000864	GTGGT
72		468	464	+	0.000709	GAGGC	132	128	-	0.000709	GCGGT
							268	264	+	0.000864	GTGGT
							416	412	+	0.000864	GTGGT
73	C2_02220C_A						432	428	-	0.000864	GTGGT
74	CR_01730W_A	184	180	+	0.000709	GTGGC
75	CR_00180C_A	349	345	-	0.000709	GTGGC
	CR_04900C_A						307	303	+	0.000864	GTGGT
							480	476	+	0.000864	GTGGT
							483	479	+	0.000864	GTGGT
76							486	482	+	0.000864	GTGGT
							489	485	+	0.000864	GTGGT
							492	488	+	0.000864	GTGGT
77	C4_07260W_A	203	199	+	0.000709	GTGGC	14	10	-	0.000864	GTGGT
		478	474	+	0.000709	GTGGC
78	C1_07990C_A
79	C2_03020C_A						403	399	+	0.000709	GCGGT
	C5_04470C_A	153	149	-	0.000582	GGGGC	366	362	+	0.000864	GTGGT
80		229	225	-	0.000709	GTGGC
81	C2_05660W_A	209	205	-	0.000709	GAGGC
		260	256	-	0.000582	GGGGC
		406	402	+	0.000582	GCGGC
82	C1_06480C_A						100	96	-	0.000864	GTGGT
	C1_01100W_A						163	167	-	0.000864	GTGGT
83							166	170	-	0.000864	GTGGT
							255	259	-	0.000864	GTGGT
84	C2_02060C_A	247	243	-	0.000582	GGGGC
		471	467	+	0.000582	ggggc
85	CR_09170C_A	176	172	-	0.000709	GTGGC
		361	357	+	0.000709	GAGGC
86	C3_06670C_A	414	410	+	0.000709	GTGGC	6	2	-	0.000864	GTGGT
87	C2_08620W_A	219	215	-	0.000709	GAGGC
88	CR_02880W_A	242	238	-	0.000709	GTGGC	107	103	-	0.000864	GTGGT
		357	353	-	0.000709	GTGGC	467	463	+	0.000864	GTGGT
89	C4_03870C_A						265	261	+	0.000864	GTGGT
							368	364	+	0.000864	GTGGT
90	C2_09220W_A	351	347	+	0.000582	ggggc
91	C5_04440C_A
92	C1_04010C_A	266	262	-	0.000582	GCGGC
	C4_06990W_A	347	343	-	0.000709	GAGGC	230	226	+	0.000864	GTGGT
93							233	229	+	0.000864	GTGGT
							236	232	+	0.000864	GTGGT
94	C5_04030W_A
	C1_02700C_A	335	331	+	0.000709	GAGGC	266	262	+	0.000709	GCGGT
95		449	445	+	0.000709	GAGGC
		492	488	-	0.000709	GAGGC
96	C3_05710W_A						460	456	+	0.000864	GTGGT
							468	464	+	0.000864	GTGGT
	C2_00080C_A						9	5	-	0.000864	GTGGT
							399	395	+	0.000864	GTGGT
97							402	398	+	0.000864	GTGGT
							256	252	-	0.000864	GTGGT
							457	453	-	0.000864	GTGGT
98	C4_06480C_A						48	44	-	0.000864	GTGGT
99	C5_01680C_A
	C4_02900C_A	340	336	-	0.000709	GAGGC	323	319	-	0.000709	GCGGT
100							242	238	-	0.000864	GTGGT
							245	241	-	0.000864	GTGGT
101	C5_01440C_A	368	364	-	0.000582	GGGGC
	C3_06680C_A	144	140	-	0.000709	GAGGC	211	207	+	0.000864	GTGGT
102		199	195	-	0.000709	GTGGC	305	301	-	0.000864	GTGGT
		382	378	-	0.000709	GTGGC
		395	391	+	0.000709	GAGGC
103	C2_08960C_A	159	155	-	0.000709	GAGGC
		246	242	+	0.000709	GTGGC
104	CR_08470W_A						76	72	-	0.000864	GTGGT
	CR_00380W_A	134	130	-	0.000709	GTGGC	21	17	-	0.000864	GTGGT
105		495	491	-	0.000709	GTGGC
	C1_08170C_A						353	349	-	0.000864	GTGGT
							360	356	-	0.000864	GTGGT
106							363	359	-	0.000864	GTGGT
							366	362	-	0.000864	GTGGT
							369	365	-	0.000864	GTGGT
							372	368	-	0.000864	GTGGT
	C4_06540W_A	219	215	-	0.000709	GTGGC	373	369	-	0.000709	GCGGT
							54	50	-	0.000864	GTGGT
							77	73	-	0.000864	GTGGT
							80	76	-	0.000864	GTGGT
107							83	79	-	0.000864	GTGGT
							86	82	-	0.000864	GTGGT
							89	85	-	0.000864	GTGGT
							252	248	-	0.000864	GTGGT
							255	251	-	0.000864	GTGGT
							341	337	-	0.000864	GTGGT
108	C3_01550C_A
109	CR_07100W_A	499	495	+	0.000709	GAGGC	47	43	-	0.000709	GCGGT
							367	363	-	0.000864	GTGGT
110	C1_01510W_A
	C2_01630W_A	230	226	-	0.000582	GCGGC
		321	317	+	0.000582	GCGGC
111		324	320	+	0.000582	GCGGC
		378	374	+	0.000709	GTGGC
	C2_00940W_A	183	179	+	0.000709	GAGGC
		238	234	+	0.000709	GTGGC
112		373	369	-	0.000709	GTGGC
		407	403	-	0.000582	GGGGC
		412	408	+	0.000582	GCGGC
113	C7_00100W_A	168	164	+	0.000582	ggggc
114	C2_03690C_A
	CR_07160C_A	134	130	-	0.000709	GTGGC
115		159	155	-	0.000709	GAGGC
	C4_05100C_A	298	294	+	0.000709	GTGGC	124	120	-	0.000709	GCGGT
		319	315	+	0.000709	GTGGC	295	291	+	0.000709	GCGGT
							301	297	+	0.000864	GTGGT
							304	300	+	0.000864	GTGGT
116							307	303	+	0.000864	GTGGT
							310	306	+	0.000864	GTGGT
							313	309	+	0.000864	GTGGT
							372	368	+	0.000864	GTGGT
117	C1_04630C_A
118	C7_00970C_A
119	C2_05040C_A
120	C2_01670C_A	457	453	+	0.000709	GTGGC
121	C5_01210W_A	152	148	-	0.000709	GTGGC
		261	257	+	0.000709	GAGGC
	CR_03780C_A	49	45	+	0.000709	GTGGC	390	386	+	0.000864	GTGGT
122		295	291	-	0.000709	GTGGC	393	389	+	0.000864	GTGGT
		317	313	-	0.000582	GGGGC
123	C1_08610C_A
124	CR_00290W_A
	C2_00930C_A	146	142	-	0.000582	GCGGC
		151	147	+	0.000582	GGGGC
125		185	181	+	0.000709	GTGGC
		320	316	-	0.000709	GTGGC
		375	371	-	0.000709	GAGGC
126	C1_03870C_A	185	181	-	0.000709	GAGGC
127	CR_00260W_A	396	392	+	0.000709	GAGGC	290	286	+	0.000864	GTGGT
		414	410	-	0.000709	GAGGC	293	289	+	0.000864	GTGGT
							417	413	-	0.000709	GCGGT
							422	418	-	0.000864	GTGGT
	C1_06610C_A	267	263	-	0.000582	GGGGC
128		273	269	+	0.000709	GTGGC
		453	449	-	0.000582	GGGGC
129	C7_02370W_A	216	212	-	0.000709	GAGGC	335	331	+	0.000864	GTGGT
		279	275	-	0.000709	GTGGC	338	334	+	0.000864	GTGGT
130	CR_06040W_A	80	76	+	0.000709	GAGGC	295	291	-	0.000864	GTGGT
		152	148	-	0.000582	GGGGC
		429	425	+	0.000709	GTGGC
		457	453	-	0.000582	GGGGC
131	C2_08790W_A	187	183	+	0.000709	GAGGC	178	174	+	0.000864	GTGGT
							181	177	+	0.000864	GTGGT
							226	222	+	0.000864	GTGGT
							474	470	+	0.000864	GTGGT
132	C4_04660C_A	5	1	-	0.000709	GTGGC	179	175	-	0.000864	GTGGT
							271	267	-	0.000864	GTGGT
133	C4_01010C_A
134	C2_00520W_A						78	74	+	0.000709	GCGGT
135	C1_05920W_A	410	406	+	0.000582	ggggc
136	C2_00130W_A	416	412	-	0.000709	GAGGC
137	CR_07480W_A	134	130	-	0.000709	GTGGC
		159	155	-	0.000709	GAGGC
138	C1_09800C_A	378	374	+	0.000709	GTGGC
139	C3_02140C_A						147	143	-	0.000709	GCGGT
							301	297	+	0.000864	GTGGT
	C3_05810C_A						77	73	-	0.000864	GTGGT
							83	79	-	0.000864	GTGGT
140							210	206	+	0.000864	GTGGT
							348	344	-	0.000864	GTGGT
141	C1_05340C_A	60	56	-	0.000709	GAGGC
	C2_00110W_A	109	105	-	0.000582	GGGGC	12	8	-	0.000864	GTGGT
		241	237	-	0.000709	GTGGC	112	108	-	0.000709	GCGGT
142		451	447	-	0.000709	GTGGC	188	184	+	0.000864	GTGGT
							238	234	-	0.000864	GTGGT
	C7_00360W_A	35	31	-	0.000709	GTGGC	381	377	+	0.000709	GCGGT
143		384	380	+	0.000709	GTGGC	149	145	-	0.000864	GTGGT
							387	383	+	0.000864	GTGGT
	CR_10570C_A	244	240	-	0.000582	GCGGC	213	209	+	0.000864	GTGGT
144		267	263	+	0.000709	GTGGC
		353	349	+	0.000709	GTGGC
		369	365	-	0.000709	GAGGC
145	C6_00940C_A	322	318	-	0.000582	GGGGC
146	C1_00760W_A	101	97	+	0.000709	GTGGC	104	100	+	0.000864	GTGGT
		356	352	-	0.000709	GTGGC	107	103	+	0.000864	GTGGT
							325	321	-	0.000864	GTGGT
147	C2_09150W_A						70	66	-	0.000709	GCGGT
148	C1_09220W_A	492	488	+	0.000709	GAGGC
	C2_08910C_A	220	216	-	0.000709	GTGGC	196	192	-	0.000709	GCGGT
		250	246	-	0.000709	GTGGC
149		253	249	+	0.000582	GCGGC
		406	402	+	0.000709	GTGGC
		417	413	-	0.000709	GTGGC
150	C6_02730W_A	132	128	-	0.000582	GGGGC	472	468	+	0.000864	GTGGT
		224	220	+	0.000709	GAGGC
151	C7_00350C_A	101	97	+	0.000709	GTGGC	104	100	+	0.000864	GTGGT
		356	352	-	0.000709	GTGGC	107	103	+	0.000864	GTGGT
							325	321	-	0.000864	GTGGT
152	C1_00850W_A						403	399	+	0.000864	GTGGT
153	CR_05460W_A	169	165	-	0.000709	GTGGC
154	C4_05000W_A	493	489	+	0.000709	GTGGC	219	215	-	0.000864	GTGGT
							475	471	+	0.000864	GTGGT
155	C6_03500C_A	392	388	-	0.000709	GAGGC
156	C7_00310C_A	179	175	+	0.000582	ggggc
	CR_05390W_A	142	138	-	0.000582	GCGGC	331	327	-	0.000864	GTGGT
157		179	175	+	0.000709	GTGGC
158	C1_11970C_A						179	175	-	0.000864	GTGGT
	C6_01250W_A	245	241	-	0.000709	GTGGC	58	54	-	0.000864	GTGGT
159		372	368	-	0.000709	GAGGC	135	131	+	0.000864	GTGGT
							339	335	-	0.000864	GTGGT
160	C1_05450W_A						445	441	-	0.000864	GTGGT
							490	486	+	0.000864	GTGGT
	C1_01620C_A						273	269	-	0.000864	GTGGT
161							386	382	+	0.000864	GTGGT
							389	385	+	0.000864	GTGGT
							392	388	+	0.000864	GTGGT
162	C5_04960W_A	469	465	-	0.000709	GAGGC	390	386	-	0.000864	GTGGT
163	C6_01690W_A						24	20	-	0.000864	GTGGT
	C6_02210W_A	67	63	-	0.000709	GTGGC	83	79	+	0.000864	GTGGT
164		90	86	-	0.000709	GTGGC
		284	280	+	0.000709	GTGGC
165	C4_03890W_A	211	207	-	0.000709	GAGGC	319	315	-	0.000864	GTGGT
166	C3_05270C_A	295	291	-	0.000709	GTGGC
167	C2_06630C_A						307	303	+	0.000709	GCGGT
							298	294	+	0.000864	GTGGT
	C3_07230W_A						112	108	-	0.000864	GTGGT
168							115	111	-	0.000864	GTGGT
							379	375	+	0.000864	GTGGT
169	C1_08830C_A	332	328	-	0.000582	GCGGC
	C1_11240C_A	381	377	-	0.000582	GGGGC	450	446	-	0.000709	GCGGT
170		384	380	+	0.000582	GGGGC
	C1_14060W_A						223	219	-	0.000709	GCGGT
171							331	327	+	0.000864	GTGGT
							374	370	-	0.000864	GTGGT
172	C5_05060C_A						29	25	-	0.000864	GTGGT
							66	62	-	0.000864	GTGGT
	C4_05800C_A	140	136	+	0.000709	GTGGC
173		461	457	+	0.000582	ggggc
		471	467	+	0.000709	GAGGC
174	C2_03800C_A
	C2_09770C_A	201	197	+	0.000709	GAGGC	40	36	+	0.000709	GCGGT
		346	342	-	0.000709	GTGGC
175		363	359	-	0.000582	GGGGC
		366	362	+	0.000709	GTGGC
176	C5_00410W_A	93	89	+	0.000582	GCGGC
	CR_02300C_A	221	217	+	0.000709	GAGGC	216	212	+	0.000864	GTGGT
177		385	381	-	0.000709	GAGGC
178	C3_04100W_A
179	C1_09870W_A
	C4_00410W_A	44	40	-	0.000709	GAGGC	364	360	+	0.000864	GTGGT
180		50	46	-	0.000709	GTGGC
		53	49	-	0.000582	GCGGC
181	C1_13240W_A
182	CR_01020C_A
183	C2_03640W_A						382	378	+	0.000864	GTGGT
184	C2_01300C_A
185	C5_00220W_A	232	228	-	0.000709	GAGGC	212	208	-	0.000864	GTGGT
							292	288	-	0.000864	GTGGT
	C2_05120C_A						50	46	-	0.000709	GCGGT
186							489	485	-	0.000709	GCGGT
							278	274	+	0.000864	GTGGT
187	C5_04540C_A	279	275	+	0.000709	GAGGC	66	62	-	0.000864	GTGGT
		297	293	+	0.000709	GTGGC	217	213	+	0.000864	GTGGT
	C4_03510C_A	290	286	-	0.000709	GTGGC	296	292	-	0.000864	GTGGT
188		449	445	+	0.000709	GAGGC
189	C1_05170C_A	48	44	+	0.000709	GAGGC	116	112	-	0.000864	GTGGT
		180	176	+	0.000709	GTGGC
190	C1_02370C_A						324	320	-	0.000864	GTGGT
191	C2_07930C_A
	C2_02900W_A						283	279	+	0.000864	GTGGT
192							362	358	-	0.000864	GTGGT
193	C4_03590C_A
	C6_03260W_A	156	152	-	0.000582	GGGGC
194		301	297	-	0.000582	GGGGC
		304	300	-	0.000582	GCGGC
195	C3_07360W_A	321	317	+	0.000582	GGGGC	74	70	-	0.000709	GCGGT
		344	340	+	0.000709	GTGGC
196	C4_00980C_A
197	C1_08570C_A	384	380	-	0.000582	GGGGC	493	489	+	0.000709	GCGGT
198	C3_03060W_A
199	C3_05190C_A	158	154	+	0.000582	GGGGC	338	334	-	0.000864	GTGGT
		201	197	+	0.000709	GTGGC
200	C5_03970W_A	470	466	-	0.000709	GAGGC	272	268	-	0.000864	GTGGT
201	C5_04330W_A	85	81	-	0.000709	GTGGC
		476	472	+	0.000709	GAGGC
202	CR_00420W_A	290	286	+	0.000582	GCGGC	391	387	+	0.000864	GTGGT
		342	338	+	0.000709	GTGGC	394	390	+	0.000864	GTGGT
		349	345	-	0.000582	GGGGC
203	C2_07730W_A	300	296	-	0.000582	GGGGC	220	216	+	0.000709	GCGGT
204	CR_05310W_A	321	317	+	0.000709	GTGGC	368	364	+	0.000864	GTGGT
		491	487	-	0.000709	GTGGC	427	423	+	0.000864	GTGGT
205	C7_03250C_A	271	267	+	0.000709	GAGGC	292	288	+	0.000709	GCGGT
							319	315	-	0.000709	GCGGT
206	C1_02590C_A
	C3_00480C_A	141	137	-	0.000582	GGGGC
207		187	183	-	0.000709	GTGGC
		419	415	+	0.000709	GAGGC
	C4_03110W_A						417	413	-	0.000709	GCGGT
208							367	363	-	0.000864	GTGGT
							376	372	-	0.000864	GTGGT
	C1_10060C_A						122	118	-	0.000864	GTGGT
209							279	275	-	0.000864	GTGGT
							325	321	-	0.000864	GTGGT
							496	492	+	0.000864	GTGGT
210	C7_00120W_A	108	104	+	0.000709	GAGGC	223	219	-	0.000864	GTGGT
		270	266	+	0.000582	GGGGC	258	254	+	0.000864	GTGGT
		422	418	+	0.000709	GTGGC	425	421	+	0.000864	GTGGT
		441	437	-	0.000582	GGGGC	467	463	-	0.000864	GTGGT
		482	478	+	0.000709	GTGGC
211	C7_04230W_A
	C2_05260W_A						152	148	-	0.000864	GTGGT
212							271	267	-	0.000864	GTGGT
							91	87	-	0.000864	GTGGT
213	C2_01560W_A	415	411	-	0.000709	GTGGC
214	CR_08510W_A	424	420	-	0.000709	GTGGC
215	C3_01830C_A	420	416	+	0.000709	GAGGC
216	C4_04210C_A						209	205	+	0.000864	GTGGT
217	C1_13590W_A
218	CR_00620C_A						192	188	-	0.000709	GCGGT
							243	239	-	0.000864	GTGGT
219	C1_03150C_A
#Promoter analysis was donw with the online MEME (Multiple Em for Motif Elicitation) software Suite 5.0.2 (http://meme-suite.org/),
Promoters of 79 genes with blue shadow contain both H and M motifs
Promoters of 59 genes with green shadow contain only motif H
Promoters of 45 genes with pink shadow contain only motif M
Promoters of 36 genes with yellow shadow contain neither motif H or motif M
