# Supplementary material for: RNA sequencing reveals an additional Crz1-binding motif in promoters of its target genes in the human fungal pathogen Candida albicans
Source: Cell Commun Signal. 2020 Jan 3;18:1. doi: 10.1186/s12964-019-0473-9 (PMC6942403; doi:10.1186/s12964-019-0473-9)
Supplement: Supplementary file 4 — Additional file 4. Comparison of calcium-specific and Crz1-dependent genes in Saccharomyces cerevisiae and Candida albicans. [file 12964_2019_473_MOESM4_ESM.xlsx]

## Sheet: Sheet1
Additional file 3. Comparison of calcium-specific and Crz1-dependent genes in Saccharomyces cerevisiae and Candida albicans
Saccharomyces cerevisiae#			Candida albicans&			Candida albicans*
ScCrz1-regulated genes			38 homologs in CGD database
Systemic name	Standard name		Systemic name	Standard name
YGR213C	RTA1
YCR007C
YMR107W
YOR134W	BAG7
YER184C
YNR064C
YNL044W	YIP3		C1_06480C			C1_06480C
YMR096W	SNZ1		C1_02590C	SNZ1		C1_02590C
YNL043C
YLL057C			C1_11530C
YGL006W	PMC1		C3_01250W	PMC1
YKL218C	SRY1
YOR338W			C2_09880C
YBR287W			CR_07480W
YOL158C	ENB1
YPL056C
YKL159C	RCN1		C6_01160W
YOR209C	NPT1		C7_04040C	NPT1
YPL149W	APG5
YLR120C	YPS1		C3_03870C	SAP9
YBR071W
YGL156W	AMS1		C4_02360W	AMS1
YGR212W	SLI1		C2_06040C
YGL053W	PRM8
YDR040C	ENA1
YKL001C	MET14		C5_00430W	MET14
YPR198W	SGE1
YBR203W	COS111		C1_10140C
YNL208W			C3_05710W	RCT1		C3_05710W
YMR020W	FMS1		C4_02040W
YMR016C	SOK2		CR_07890W	EFG1
YHR138C	PGA3		C4_02340W
YAR027W	UIP3
YDR038C	ENA5
YDR039C	ENA2		C1_00390W
YLR327C	TMA10		C2_00250W	STF2
YPL233W	NSL1		C7_01830W
YML118W	NGL3
YOL163W
YDL012C
YAL053W
YGR268C	HUA1		C5_04870W
YMR040W
YGR144W	THI4		C3_05130C	THI1
YJR078W	BNA2		C5_00800C
YML125C			CR_09110C
YMR095C	SNO1		C1_02600W	SNO1
YJL016W	TPH3		C2_03020C
YGR110W	CLD1		C6_00490W
YPR197C
YER144C	UBP5
YDL173W	PAR32		C5_03870C
YOL162W
YJL094C	KHA1
YDL010W	GRX6
YAR031W	PRM9
YAR028W
YPR006C	ICL2
YNR063W
YDR129C	SAC6		C6_02730W	SAC6		C6_02730W
YMR007W
YBR284W
YMR094W	CTF13
YDR210W
YKL126W	YPK1		C1_08540C
YDR482C	CWC21		C1_10080W
YMR238W	DFG5		C2_00520W	DFG5
YMR305C	SCW10		C2_10030C	MP65
YNL020C	ARK1		CR_02040W	PRK1
YPR170C
YDL172C
YDL009C
YNR010W	CSE2
YDL011C
YDL248W	COS7
YNL336W	COS1
YKL213C	DOA1		C1_09660W	DOA1
YMR026C	PEX12		C2_01150W
YLR136C	TIS11		C2_10560C	ZSF1
YOR036W	PEP12		C5_02720W	PEP12
YGR295C	COS6
YOR019W
YKR053C	YSR3
#These calcium-speific and ScCrz1-dependent 83 genes are derived from the previous study [Yoshimoto et al. 2002].
&List of 9 C. albicans homologous genes (red in color) positively regulated by CaCrz1 in response to 0.2M CaCl2, which are identitied in this study.
*List of 4 C. albicans homologous genes positively regulated by CaCrz1 in response to 0.2M CaCl2, which are identitied in the previous study [Karababa et al. 2006].
